# Supplementary material for: Risk of Fall-Related Injuries Associated with Antidepressant Use in Elderly Patients: A Nationwide Matched Cohort Study
Source: Int J Environ Res Public Health. 2022 Feb 17;19(4):2298. doi: 10.3390/ijerph19042298 (PMC8872471; doi:10.3390/ijerph19042298)
Supplement: Supplementary file 1 [file ijerph-19-02298-s001.zip]

Archive with 1 entries (1 files):
- ijerph-1553646-supplementary.pdf
